# Supplementary material for: Fat-Free Mass Is Positively Associated With Urine Specific Gravity in Athletes and Active Adults: A Quantitative Review
Source: Transl Sports Med. 2024 Dec 9;2024:8827027. doi: 10.1155/tsm2/8827027 (PMC11649348; doi:10.1155/tsm2/8827027)
Supplement: Supporting Information — Additional supporting information can be found online in the Supporting Information section. [file 8827027.f1.xlsx]

## Sheet: Sheet1
Article #	1st Author Name	Year	Sample Size	Type of athlete	# of Men	# of Women	Men Age	Men Mass (kg)	Men Height (m)	Men % Fat	Men FFM (kg)	Men Fat Mass (kg)	Men BMI	Men USG	Women Age	Women Mass (kg)	Women Height (m)	Women % Fat	Women FFM (kg)	Women Fat Mass (kg)	Women BMI	Women USG	FFM Method/Device (model and/or manufacturer)	USG Method/Device (model and/or manufacturer)	Notes	Link	Study Title
1	Silva	2010	32	University athletes	16	16	23.3	70.1	1.77	0.071	65.1229	4.9771	22.3754	1.0245	21.7	60.1	1.66	0.234	46.0366	14.0634	21.8101	1.0165	Skinfolds (Model HSK-BI; British Indicators)	Refractometer (Model A300; Atago)	Average of two pre-exercise USG values from 2 experimental conditions	https://www.ncbi.nlm.nih.gov/pmc/articles/PMC3761697/	Preexercise Urine Specific Gravity and Fluid Intake During One-Hour Running in a Thermoneutral Environment – A Randomized Cross-Over Study
2	Sommerfield	2016	56	NCAA wrestlers (2014-2015 Appalachian State U. and Gardner Webb U.)	56		19.3	78.1	1.75	0.139	67.2441	10.8559	25.502	1.027									Skinfolds (Lange; Cambridge Scientific Industries)	Refractometer (Atago)	Participants were told to arrive euhydrated	https://www.ncbi.nlm.nih.gov/pmc/articles/PMC4912946/	Validity of Urine Specific Gravity when Compared to Plasma Osmolality as a Measure of Hydration Status in Male and Female NCAA Collegiate Athletes
			26	NCAA soccer (Appalachian State U.)		26									19.8	62.2	1.64	0.203	49.5734	12.6266	23.1261	1.021			Participants were told to arrive euhydrated	https://www.ncbi.nlm.nih.gov/pmc/articles/PMC4912946/
3	Osterberg	2009	29	NBA players	29			99	2.01				24.5043	1.0195									N/A	Refractometer (Model A300; Atago)	USG average of 2 pre-game values	https://www.ncbi.nlm.nih.gov/pmc/articles/PMC2629040/	Pregame Urine Specific Gravity and Fluid Intake by National Basketball Association Players During Competition
4	Magee	2017	188	Rugby; Gaelic; soccer	188			80.25	1.79				25.046	1.016									N/A	Refractometer (PAL-10S; Atago)	Weight estimated from height and BMI numbers	https://journals.humankinetics.com/view/journals/ijsnem/27/2/article-p158.xml	High Prevalence of Dehydration and Inadequate Nutritional Knowledge Among University and Club Level Athletes
			34	Sprinters	34			71.75	1.78				22.6455	1.009											Weight estimated from height and BMI numbers	https://journals.humankinetics.com/view/journals/ijsnem/27/2/article-p158.xml
			20	Endurance	20			74.75	1.78				23.5923	1.009											Weight estimated from height and BMI numbers	https://journals.humankinetics.com/view/journals/ijsnem/27/2/article-p158.xml
			44	Gaelic		44										61.8	1.63				23.2602	1.011			Weight estimated from height and BMI numbers	https://journals.humankinetics.com/view/journals/ijsnem/27/2/article-p158.xml
			22	Hockey		22										69.25	1.68				24.5359	1.016			Weight estimated from height and BMI numbers	https://journals.humankinetics.com/view/journals/ijsnem/27/2/article-p158.xml
			15	Netball		15										60.65	1.68				21.4888	1.02			Weight estimated from height and BMI numbers	https://journals.humankinetics.com/view/journals/ijsnem/27/2/article-p158.xml
			15	Golfers	15			74.8	1.83				22.3357	1.02											Weight estimated from height and BMI numbers	https://journals.humankinetics.com/view/journals/ijsnem/27/2/article-p158.xml
5	Castro-Sepulveda	2016	17	International soccer		17									21.5	62	1.65				22.7732	1.027	N/A	Refractometer (Model Spx; Robinair)	USG average across three settings (pre-practice; friendly; official matches)	https://www.ncbi.nlm.nih.gov/pmc/articles/PMC5260643/	Prevalence of Dehydration Before Training Sessions, Friendly and Official Matches in Elite Female Soccer Players
6	Hamouti	2010	9	Rugby	9		20	90	1.79				28.089	1.021									N/A	Refractometer (URC-NE; Atago)	USG 6-day average	https://link.springer.com/article/10.1007/s00421-009-1333-x	Effects of athletes’ muscle mass on urinary markers of hydration status
			9	Runners	9		21	61	1.73				20.3816	1.016											USG 6-day average	https://link.springer.com/article/10.1007/s00421-009-1333-x
7	Ozolina	2014	11	Amateur ice hockey	11		33.3	92.6	1.82				27.9556	1.021									N/A	Refractometer (PAL-10S; Atago)		http://archive.sciendo.com/LJSS/ljss.2016.5.issue-2/ljss-2016-0032/ljss-2016-0032.pdf	Amateur and Professional Ice Hockey Player Hydration Status and Urine Specific Gravity Values Before and After Training in Winter Conditions
			23	Pro ice hockey	23		18	78.9	1.81				24.0835	1.02												http://archive.sciendo.com/LJSS/ljss.2016.5.issue-2/ljss-2016-0032/ljss-2016-0032.pdf
8	Thigpen	2014	21	D2 college basketball (likely North Alabama)	11	10	21	85.4	1.88	0.087	77.9702	7.4298	24.1625	1.026	19	75.3	1.75	0.142	64.6074	10.6926	24.5878	1.022	Skinfolds (Lange)	Refractometer (Master-URC/NM; Atago)		https://journals.lww.com/nsca-jscr/fulltext/2014/12000/Hydration_Profile_and_Sweat_Loss_Perception_of.14.aspx	Hydration Profile and Sweat Loss Perception of Male and Female Division II Basketball Players During Practice
9	Magal	2015	56	D3 soccer, basketball, baseball (North Carolina Wesleyan College)	56		20.2	78.5	1.81				24.2	1.024									N/A	Refractometer (Atago)	Baseline USG	https://www.ncbi.nlm.nih.gov/pmc/articles/PMC4306777/	Pre-Practice Hydration Status and the Effects of Hydration Regimen on Collegiate Division III Male Athletes
10	Kiitam	2018	40	Estonian soccer	40		22.1	76.8	1.81	0.113	68.1216	8.6784	23.4425	1.021									Bioelectrical impedance analysis (BC-418; Tanita)	Refractometers (PAL-10S; Atago) (PCX-CL; VEE GEE Scientific)		https://www.mdpi.com/1648-9144/54/6/102	Pre-Practice Hydration Status in Soccer (Football) Players in a Cool Environment
			41	Latvian soccer	41		20.8	76.8	1.82	0.105	68.736	8.064	23.1856	1.021												https://www.mdpi.com/1648-9144/54/6/102
11	Palmer	2008	44	Canadian hockey	44		18.4	89.9	1.85				26.2673	1.02									N/A	Refractometer (Atago)		https://cdnsciencepub.com/doi/full/10.1139/H08-011?casa_token=jIBdDwNCf38AAAAA:ZXreI2KOhZxx7LAcuXtmI4WC8aTemsg7nHTDeWCW6wqmWnCO3vVINnPBeJ-3ujrfzPoKBb9wg49kK6c	Sweat rate, salt loss, and fluid intake during an intense on-ice practice in elite Canadian male junior hockey players
12	Emerson	2017	4	Minor pro hockey (control)	4		25.5	91.8	1.83	0.131	79.7742	12.0258	27.412	1.024									Skinfolds (Lange; Beta Technology)	Refractometer (REF 312; Atago)		https://www.tandfonline.com/doi/full/10.1186/s12970-017-0183-x	Individual fluid plans versus ad libitum on hydration status in minor professional ice hockey players
			4	Minor pro hockey (intervention)	4		23.3	94	1.83	0.149	79.994	14.006	28.0689	1.024												https://www.tandfonline.com/doi/full/10.1186/s12970-017-0183-x
13	Batchelder	2010	17	Collegiate club hockey	17		20.6	84.9	1.8				26.2037	1.009									N/A	Reagent strips (DiaScreen; Hypoguard)		https://journals.lww.com/nsca-jscr/FullText/2010/01000/Gastrointestinal_Temperature_Increases_and.10.aspx?casa_token=EBMISmVfCpgAAAAA:I_pwQolFkHXH2tJPvV5KaZojv6Q4EdHHpaBvR-gta5v6lP9oew3ga2TCHUmKQe_yIPKwJva2VK45pNAyTK7FoSVl	Gastrointestinal Temperature Increases and Hypohydration Exists After Collegiate Men's Ice Hockey Participation
14	Olzinski	2019	40	Soccer, lacrosse, triathlon athletes (unspecified level, Arizona State U.)		40									19.9	62.6	1.677				22.2591	1.02	N/A	Refractometer (Pen–Urine S.G.; Atago)	USG average of indoor and outdoor pre-practice	https://www.mdpi.com/2075-4663/7/7/155	Hydration Status and Fluid Needs of Division I Female Collegiate Athletes Exercising Indoors and Outdoors
15	Aragón-Vargas	2009	17	Soccer (Costa Rica 1st division)	17			76.2						1.018									N/A	Refractometer (Atago)		https://www.tandfonline.com/doi/abs/10.1080/17461390902829242	Evaluation of pre-game hydration status, heat stress, and fluid balance during professional soccer competition in the heat
16	Pontaga	2015	24	Rugby seven	24		26.2	92.61	1.86	0.1384	79.7928	12.8172	26.769	1.02									Bioelectrical impedance analysis (BC-418; Tanita)	Refractometer (PAL-10S; Atago)	USG averaged between cool and warm environments	https://www.researchgate.net/profile/Inese-Pontaga/publication/292607342_Comparison_of_body_hydration_status_before_and_after_training_in_male_rugby_seven_players_in_cool_and_warm_environment/links/56afb1f508ae8e37214cf2bd/Comparison-of-body-hydration-status-before-and-after-training-in-male-rugby-seven-players-in-cool-and-warm-environment.pdf	Comparison of body hydration status before and after training in male rugby seven players in cool and warm environment
17	Wang	2020	3	D1 soccer forwards		3									20	71	1.691				24.8297	1.023	N/A	Refractometer (Atago)		https://www.mdpi.com/1648-9144/56/10/502	Effects of Field Position on Fluid Balance and Electrolyte Losses in Collegiate Women’s Soccer Players
			7	D1 soccer midfielders		7									19	63.5	1.659				23.0718	1.017				https://www.mdpi.com/1648-9144/56/10/502
			5	D1 soccer defenders		5									19	63.9	1.68				22.6403	1.021				https://www.mdpi.com/1648-9144/56/10/502
			3	D1 soccer goalkeepers		3									19	82.7	1.744				27.1902	1.02				https://www.mdpi.com/1648-9144/56/10/502
18	Abbasi	2021	25	D2 basketball and volleyball		25									21	72.1	1.735				23.9517	1.015	N/A	Refractometer (model REF312ATC; General Tools & Instruments)		https://www.ncbi.nlm.nih.gov/pmc/articles/PMC8359714/	Efficacy of an Educational Intervention for Improving the Hydration Status of Female Collegiate Indoor-Sport Athletes
19	Klimesova	2022	124	Czech 1st league soccer	124		25.2	77.6	1.825	0.112	68.9088	8.6912	23.2989	1.021									Bioelectrical impedance analysis (BC-418 MA; Tanita)	Refractometer (SUR-NE; Atago)		https://www.ncbi.nlm.nih.gov/pmc/articles/PMC9465733/	Prevalence of Dehydration and The Relationship with Fluid Intake and Self‐Assessment of Hydration Status in Czech First League Soccer Players
20	Byrne	2006	18	Singapore armed forces soldiers participating in a half-marathon	18			60.2	1.72				20.3488	1.014									N/A	Refractometer (UG-1; Atago)		https://europepmc.org/article/med/16672830	Continuous thermoregulatory responses to mass-participation distance running in heat.
21	Dion	2013	10	Trained distance runners	10		28	76	1.78	0.09	66.88	6.84	23.9869	1.0155									DEXA (Lunar Prodigy; GE)	Refractometer (PAL-10S; Atago)	Average USG between 2 experimental conditions	https://link.springer.com/article/10.1007/s00421-013-2730-8	Half-marathon running performance is not improved by a rate of fluid intake above that dictated by thirst sensation in trained distance runners
22	O'Neal	2012	35	Trained distance runners	18	17	41	77	1.77	0.14	66.22	10.78	24.5779	1.021	41	61.1	1.64	0.226	47.2914	13.8086	22.7171	1.018	Skinfolds (not specified)	Refractometer (SUR-NE 300; Atago)	Body mass, height, and % fat were from 19 male runners and 20 female runners	https://journals.humankinetics.com/view/journals/ijsnem/22/5/article-p353.xml	Runners Greatly Underestimate Sweat Losses Before and After a 1-hr Summer Run
23	Dunne	2020	35	Pro flat jockeys	35		27.5	56.1	1.672	0.15	47.685	8.415	20.0674	1.018									DEXA (Lunar Prodigy; GE)	Refractometer (Atago)	Used DEXA % fat estimate	https://www.ncbi.nlm.nih.gov/pmc/articles/PMC7241636/	Estimation of Body Fat Percentage in Jockeys: Implications for a Weight Category Sport
			37	Pro national hunt jockeys	37		27.5	65.5	1.746	0.146	55.937	9.563	21.4859	1.018											Used DEXA % fat estimate	https://www.ncbi.nlm.nih.gov/pmc/articles/PMC7241636/
24	Loenneke	2014	13	Collegiate gymnasts		13									20	62.9	1.6	0.216	49.3136	13.5864	24.5703	1.018	DEXA (Lunar Prodigy; GE)	Refractometer (PEN-Wrestling; Atago)	Used DEXA % fat estimate	https://onlinelibrary.wiley.com/doi/abs/10.1111/cpf.12146	Validity of a portable computer-based ultrasound system for estimating adipose tissue in female gymnasts
25	Godek	2005	10	D2 American football (likely West Chester U.)	10		21.2	116.6	1.88	0.179	95.5	20.8714	32.99	1.024									Skinfolds (not specified)	Refractometer (not specified)	USG estimated from graphs; Day 4 USG used because, for baseline, participants were told to consume 500 mL night before	https://pubmed.ncbi.nlm.nih.gov/15793087/	Sweat rate and fluid turnover in American football players compared with runners in a hot and humid environment
			5	D2 runners (likely West Chester U.)	5		22.8	71.2	1.872	0.0698	66.1	4.96976	20.3174	1.01											USG estimated from graphs; Day 4 USG used because, for baseline, participants were told to consume 500 mL night before	https://pubmed.ncbi.nlm.nih.gov/15793087/
26	Eberman	2009	5	D I-A American football	5		20.4	118.7	1.836				35.2132	1.026									N/A	Refractometer (300CL; Atago)		https://journals.healio.com/doi/full/10.3928/19425864-20091020-01	Comparison of Refractometry, Urine Color, and Urine Reagent Strips to Urine Osmolality for Measurement of Urinary Concentration
27	Hitchcock	2007	5	D I-A American football (Georgia Institute of Technology)	5		20.6	132.7	1.946	0.202	105.895	26.8054	35.0417	1.027									Skinfolds (not specified)	Refractometer (Atago)		https://pubmed.ncbi.nlm.nih.gov/17685718/	Metabolic and thermoregulatory responses to a simulated American football practice in the heat
28	Lopez	2021	15	American football		15									29.9	83.8	1.652				30.8	1.018	N/A	Refractometer (REF312ATC; General, Inc)		https://journals.lww.com/nsca-jscr/Fulltext/2021/09000/Thermoregulation_and_Hydration_in_Female_American.29.aspx?casa_token=ymmHa8bKyE4AAAAA:LBcyQVP8HTIv_7uoRIAYx5WJ7e8dUrbdZ5YkM12Nfayo04B_8AgOxhIJHcUDKX_zzj82cR2t6r0nufZDenHuXfYX	Thermoregulation and Hydration in Female American Football Players During Practices
29	Ozolina	2013	40	Footballers (Latvian first league teams)	40		20.5	76.7	1.807				23.4898	1.02									N/A	Refractometer (PAL-10S; Atago)		https://journal.lspa.lv/images/2013/journal/4_2/1ozolina.pdf	BODY HYDRATION DEGREE CHANGES DURING TRAINING IN FOOTBALL PLAYERS IN WINTER CONDITIONS
30	Newell	2008	20	Gaelic	20			81.4						1.009									N/A	Refractometer (Spartan)		https://pubmed.ncbi.nlm.nih.gov/18990952/	Fluid and Electrolyte Balance in Elite Gaelic Football Players
31	Laursen	2006	10	Triathletes (2004 Ironman Western Australia)	10		34.7	78.5	1.816				23.8033	1.011									N/A	Refractometer (model UNC-NE; Atago)		https://bjsm.bmj.com/content/40/4/320.short	Core temperature and hydration status during an Ironman triathlon
32	Knechtle	2010	27	Triathletes (2007 Ironman Switzerland)	27		39.3	77.8	1.79	0.149	66.2	11.6	24.2814	1.01									Skinfolds (GPM-Hautfaltenmessgerät; Siber & Hegner)	Benchtop analyzer (URYXXON 300; Macherey-Nagel)	% body fat calculated from fat mass (kg) and mass	https://pubmed.ncbi.nlm.nih.gov/20199992/	Male ironman triathletes lose skeletal muscle mass
33	Knechtle	2010	15	Ultra-runners (2007 Basel, Switzerland 24-h run)	15		46.7	71.1	1.76	0.145	60.8	10.3	23.1	1.012									Skinfolds (not specified)	Benchtop analyzer (URYXXON 300; Macherey-Nagel)	% body fat calculated from fat mass (kg) and mass	https://link.springer.com/article/10.1007/s11845-010-0500-8	Do ultra-runners in a 24-h run really dehydrate?
34	Knechtle	2012	219	Ultra-runners (2007-2011 100-km-Lauf Biel)	219		46.2	75	1.78	0.117	66.2	8.8	23.4	1.014									Skinfolds (GPM-Hautfaltenmessgerät; Siber & Hegner)	Benchtop analyzer (Clinitek Atlas Automated Urine Chemistry Analyzer; Siemens Healthcare Diagnostics)	% body fat calculated from fat mass (kg) and mass	https://www.tandfonline.com/doi/abs/10.1080/02640414.2012.692479	A faster running speed is associated with a greater body weight loss in 100-km ultra-marathoners
35	Knechtle	2011	15	Ultra-swimmers (2008 Lake Zurich Marathon Swim)	15		40	83.7	1.8				25.5	1.015									N/A	Benchtop analyzer (Clinitek Atlas Automated Urine Chemistry Analyzer; Siemens Healthcare Diagnostics)		https://pubmed.ncbi.nlm.nih.gov/21427567/	Prevalence of Exercise-Associated Hyponatremia in Male Ultraendurance Athletes
			28	Ultra-cyclists (2007 Swiss Cycling Marathon)	28		42.3	78.3	1.82				23.7	1.014												https://pubmed.ncbi.nlm.nih.gov/21427567/
			37	Ultra-mountain bikers (2008 Swiss Bike Masters)	37		38.8	74.4	1.79				23.2	1.01												https://pubmed.ncbi.nlm.nih.gov/21427567/
			25	Mountain ultra-runners (2008 Swiss Jura Marathon)	25		44.5	73.1	1.78				22.9	1.016												https://pubmed.ncbi.nlm.nih.gov/21427567/
36	Atkins	2022	63	Runners (2019 Boston Marathon)	32	31	46	73.2						1.013	45	58.2						1.011	N/A	Refractometer (Master-Sur; Atago)		https://www.frontiersin.org/articles/10.3389/fphys.2021.813554/full	Acute Kidney Injury Biomarkers and Hydration Outcomes at the Boston Marathon
37	Mahon	2014	27	Runners (2009 Original Mountain Marathon)	27			81						1.013									N/A	Refractometer (Index Instruments Ref: 301)		https://citeseerx.ist.psu.edu/document?repid=rep1&type=pdf&doi=1e1dd26ee4bf1e8099db8ec9e46aade78e08b312	An Assessment of the Hydration Status of Recreational Endurance Athletes During Mountain Marathon Events
			18	Runners/hikers (2009 Longmynd Hike)	18			76.3						1.013												https://citeseerx.ist.psu.edu/document?repid=rep1&type=pdf&doi=1e1dd26ee4bf1e8099db8ec9e46aade78e08b312
38	Stuempfle	2003	21	D3 wrestlers	21		20	82.8	1.747				27.1297	1.015									N/A	Refractometer (model 5711-2021; Schuco)	Refractometer USG	https://www.ncbi.nlm.nih.gov/pmc/articles/PMC314390/	Comparison of 3 Methods to Assess Urine Specific Gravity in Collegiate Wrestlers
39	Wardenaar	2021	189	Mixed (D1, club, coaches, tactical)	99	90	20	75.8	1.77				24.1948	1.02	20	64.4	1.68				22.8175	1.017	N/A	Refractometer (Pen–Urine S.G.; Atago)		https://www.mdpi.com/1660-4601/18/8/4126	Athletes’ Self-Assessment of Urine Color Using Two Color Charts to Determine Urine Concentration
40	Arena	2020	10	D1 men's basketball (school in southeast Michigan)	10			93.4	1.933				24.9967	1.018									N/A	Reagent strips (URS-10 CHEMSTRIP; Roche Diagnostics) read with a reader (Uritek TC-101; Tecodiagnostics)	Pre-season USG	https://www.cureus.com/articles/34493-orthostatic-hypotension-and-urine-specific-gravity-among-collegiate-athletes#!/	Orthostatic Hypotension and Urine Specific Gravity Among Collegiate Athletes
			10	D1 men's XC (school in southeast Michigan)	10			68	1.793				21.1518	1.018											Pre-season USG	https://www.cureus.com/articles/34493-orthostatic-hypotension-and-urine-specific-gravity-among-collegiate-athletes#!/
			6	D1 men's swim/diving (school in southeast Michigan)	6			78.6	1.833				23.3936	1.012											Pre-season USG	https://www.cureus.com/articles/34493-orthostatic-hypotension-and-urine-specific-gravity-among-collegiate-athletes#!/
			13	D1 women's soccer (school in southeast Michigan)		13										65.2	1.701				22.534	1.018			Pre-season USG	https://www.cureus.com/articles/34493-orthostatic-hypotension-and-urine-specific-gravity-among-collegiate-athletes#!/
			12	D1 women's swim/diving (school in southeast Michigan)		12										66.1	1.7				22.872	1.014			Pre-season USG	https://www.cureus.com/articles/34493-orthostatic-hypotension-and-urine-specific-gravity-among-collegiate-athletes#!/
			17	D1 women's XC (school in southeast Michigan)		17										56	1.649				20.5943	1.015			Pre-season USG	https://www.cureus.com/articles/34493-orthostatic-hypotension-and-urine-specific-gravity-among-collegiate-athletes#!/
			12	D1 women's basketball (school in southeast Michigan)		12										73.3	1.742				24.155	1.015			Pre-season USG	https://www.cureus.com/articles/34493-orthostatic-hypotension-and-urine-specific-gravity-among-collegiate-athletes#!/
41	Vescovi	2019	22	National field hockey	22			76.8						1.02									N/A	Refractometer (PAL-10S; Atago)	8-day USG average	https://journals.humankinetics.com/view/journals/ijsnem/29/1/article-p46.xml	Variability of Body Mass and Urine Specific Gravity in Elite Male Field Hockey Players During a Pre-Olympic Training Camp
42	Carr	2019	31	Swedish national XC ski	18	13	22	75.5	1.838				22.5	1.02	21	64.1	1.705				21.9	1.0195	N/A	Refractometer (PAL; Atago)	Average USG over 2 days	https://journals.humankinetics.com/view/journals/ijsnem/29/3/article-p273.xml	Nutritional Intake in Elite Cross-Country Skiers During Two Days of Training and Competition
43	Muth	2019	36	College rugby (Central Washington U.)	20	16	19.6	96.1	1.824				28.8851	1.0157	20.6	77.8	1.581				31.1255	1.0123	N/A	Refractometer (SUR-NE 300; Atago)	Average USG of 3 days estimated from graphs	https://www.ncbi.nlm.nih.gov/pmc/articles/PMC6533089/	Hydration Status and Perception of Fluid Loss in Male and Female University Rugby Union Players
44	Murphy	2013	9	Amateur rugby	9		19.9	84.1	1.793				26.1599	1.021									N/A	Refractometer (Pocket Refractometer; Atago)	Average USG between two experimental conditions	https://journals.lww.com/nsca-jscr/Fulltext/2013/05000/Article.17.aspx	The Effect of Post-Match Alcohol Ingestion on Recovery From Competitive Rugby League Matches
45	Prentice	2014	13	Club rugby	13		20.9	87.1	1.81				26.5865	1.021									N/A	Refractometer (Atago)		https://www.sciencedirect.com/science/article/pii/S1440244013000984	The effects of binge drinking behaviour on recovery and performance after a rugby match
			13	Club rugby	13		21.5	88.2	1.822				26.5688	1.019												https://www.sciencedirect.com/science/article/pii/S1440244013000984
46	Vukašinović-Vesić	2015	96	Basketball FIBA Europe U20	96		19	90.6	1.963	0.094	82.0836	8.5164	23.5119	1.024									Bioelectrical impedance analysis (BC-418MA; Tanita)	Refractometer (Pal–10s; Atago)		https://scindeks.ceon.rs/article.aspx?artid=0042-84501512063V	Sweat rate and fluid intake in young elite basketball players on the FIBA Europe U20 Championship
47	Brandenburg	2012	17	National-level basketball		17									24.2	78.8	1.805				24.1864	1.0075	N/A	Refractometer (PAL 10-S; Atago)	Average USG from two games	https://journals.humankinetics.com/view/journals/ijsnem/22/5/article-p347.xml	Fluid balance of elite female basketball players before and during game play
48	Hornery	2007	14	Internationally ranked tennis	14		21.4	79.2	1.83				23.6496	1.022									N/A	Reagent strips (8SG; Bayer Diagnostics) or a refractometer (UG-1; Atago)	Average USG from abstract	https://bjsm.bmj.com/content/41/8/531.short	An integrated physiological and performance profile of professional tennis
49	López-Samanes	2018	9	Professional tennis	9		18.7	78.1	1.82	0.118	68.8842	9.2158	23.5781	1.026									Presumably Bioelectrical impedance analysis (B-601; Tanita)	Refractometer (URC-Ne; Atago)		https://journals.plos.org/plosone/article?id=10.1371/journal.pone.0195242	Hormonal and neuromuscular responses during a singles match in male professional tennis players
50	Tippet	2011	7	Professional tennis		7									23.4	67.6	1.7				23.391	1.025	N/A	Refractometer (A300CL; Atago)		https://www.ncbi.nlm.nih.gov/pmc/articles/PMC3017490/	Core Temperature and Sweat Responses in Professional Women's Tennis Players During Tournament Play in the Heat
51	Logan-Sprenger	2011	24	Elite junior hockey	24		18.3	86.5	1.841				25.5216	1.016									N/A	Refractometer (Atago)		https://cdnsciencepub.com/doi/full/10.1139/H10-098?casa_token=rii-cy83CIQAAAAA:P_g45JuQ_pOU6jD2rx6zYmHykNuBhx04yFU2NDYjv2D07kNkpY1SjWf6Oq2RrPvo4POZdRDvKOFpkik	Estimated fluid and sodium balance and drink preferences in elite male junior players during an ice hockey game
52	Kamińska	2021	14	Field hockey (national and junior)		14									21.9	65.3	1.7				22.5952	1.0143	N/A	Benchtop analyzer (URYXXON Relax; Macherey-Nagel)	USG average from 3 conditions	https://www.mdpi.com/2072-6643/13/2/505	Does the Minerals Content and Osmolarity of the Fluids Taken during Exercise by Female Field Hockey Players Influence on the Indicators of Water-Electrolyte and Acid-Basic Balance?
53	Hayes	2009	8	Recreational golfers	8		50	88.6	1.82				27.1	1.0125									N/A	Refractometer (Eclipse IP65; Bellingham & Stanley Ltd)	USG average between two conditions	https://journals.humankinetics.com/view/journals/ijspp/4/4/article-p506.xml	Development of a Simulated Round of Golf
54	Stay	2018	38	Australian cricketers	38		26	85						1.015									N/A	Not specified		https://www.mdpi.com/2075-4663/6/4/164	Core Temperature Responses in Elite Cricket Players during Australian Summer Conditions
55	Knechtle	2010	31	Triathletes (2007 Triple Ironman in Germany)	31		42.1	77.3	1.78	0.153	65.3	12	24.3	1.013									Skinfolds (GPM-Hautfaltenmessgerät; Siber & Hegner)	Benchtop analyzer (URYXXON 300; Macherey-Nagel)		https://pubmed.ncbi.nlm.nih.gov/20949852/	A Triple Iron triathlon leads to a decrease in total body mass but not to dehydration
56	Marcos-Serrano	2018	10	Triathletes (European Ironman Championship in Frankfurt)	10		36	74.5	1.793	0.0902	67.7801	6.7199	23.1737	1.016									Skinfolds (Harpenden)	Reagent strips (HydraTrend; UriDynamics)		https://pubmed.ncbi.nlm.nih.gov/29599864/	Urinary Steroid Profile in Ironman Triathletes
57	Yates	2018	36	Middle-aged cyclists (2015 Hotter’n Hell Hundred)	36		53	88.3	1.777	0.207	70.0219	18.2781	27.9631	1.017									Not specified	Refractometer (TS 400; Reichert Technologies)	Values for all variables were average across 3 groups	https://link.springer.com/article/10.1007/s12603-017-0927-y#Tab2	Factors Associated with Pre-Event Hydration Status and Drinking Behavior of Middle-Aged Cyclists
58	Armstrong	2016	103	Ultra-cyclists (2008, 2011, 2013 Hotter'n Hell Hundred)	88	15	44	86.4	1.79				26.9	1.019	43	64.6	1.66				23.3	1.014	N/A	Refractometer (300CL; Atago)		https://journals.humankinetics.com/view/journals/ijsnem/26/2/article-p161.xml	Endurance Cyclist Fluid Intake, Hydration Status, Thirst, and Thermal Sensations: Gender Differences
59	McLean	2016	20	Māori/Pacific Islanders athletes	20		25	101	1.81				30.8293	1.024									N/A	Refractometer (Uricon-N; Atago)	For height, n = 13 (MP), n = 16 (NZE)	https://www.tandfonline.com/doi/abs/10.1080/17461391.2015.1017539	The fluid and electrolyte balance of New Zealand European and Māori/Pacific Island athletes: An observational study
			29	New Zealand European athletes	29		23	89.1	1.86				25.7544	1.016											For height, n = 13 (MP), n = 16 (NZE)	https://www.tandfonline.com/doi/abs/10.1080/17461391.2015.1017539
60	Ööpik	2013	24	Greco Roman wrestlers	24			79						1.0206									N/A	Refractometer (PDX-CL; VEE GEE Scientific Inc)	Only non-body-mass losers were included	https://pubmed.ncbi.nlm.nih.gov/23724878/	Hydration status of Greco-Roman wrestlers in an authentic precompetition situation
61	Mohr	2021	31	European national team footballers	31		27	82.9	1.85	0.104	74.2784	8.6216	24.2221	1.025									Bioelectrical impedance analysis (230; InBody)	Refractometer (RETK-70; Tekcoplus Ltd)	Baseline USG on first day of camp	https://www.ncbi.nlm.nih.gov/pmc/articles/PMC8843840/	Improving hydration in elite male footballers during a national team training camp – an observational case study
62	Cronin	2016	50	CrossFit athletes	30	20	30.7	91.6						1.017	29.5	66.3						1.013	N/A	Refractometer (SURNE 300; Atago)		https://digitalcommons.wku.edu/ijes/vol9/iss5/4/	Natural Training Hydration Status, Sweat Rates, and Perception of Sweat Losses During Crossfit Training
63	Pradas	2021	28	High-level padel	13	15	26.83	75.75	1.76	0.144	64.842	10.908	24.4544	1.024	30.07	63.52	1.67	0.2065	50.4031	13.1169	22.776	1.02	Skinfolds (610ND; Holtain)	Refractometer (URC-Ne; Atago)		https://www.mdpi.com/1660-4601/18/11/5864	Gender Differences in Neuromuscular, Haematological and Urinary Responses during Padel Matches
64	Zhang	2022	109	Physically active males from China	109		21	69.7	1.787	0.128	60.7784	8.9216	22	1.02									Not reported	Benchtop analyzer (UA-600; Mindray)	USG from 24-h urine collection	https://www.hindawi.com/journals/ijclp/2022/9436186/	Behaviors of Water Intake, Hydration Status, and Related Hydration Biomarkers among Physically Active Male Young Adults in Beijing, China: A Cross-Sectional Study
65	Kordi	2013	40	European astronaut applicants	40		37	76.1	1.812				23.1776	1.015									N/A	Not specified	USG reported in the discussion section	https://pubmed.ncbi.nlm.nih.gov/24459801/	Fitness, blood, and urine measurements from the 2009 European astronaut selection medical examination
66	Carretero-Krug	2021	188	Aeronautical military	188			81.6	1.787	0.191	66.0144	15.5856	25.4	1.02									Bioelectrical impedance analysis (770; InBody)	Reagent strips (Spinreact)		https://link.springer.com/article/10.1186/s40779-021-00327-2	Hydration status, body composition, and anxiety status in aeronautical military personnel from Spain: a cross-sectional study
67	Nolte	2013	29	South African military (ad libitum group)	29			70.6	1.724	0.121	62.0574	8.5426	23.7536	1.02									Anthropometric measurement prediction (not specified)	Not specified		https://www.ingentaconnect.com/content/asma/asem/2013/00000084/00000002/art00003	Ad Libitum vs. Restricted Fluid Replacement on Hydration and Performance of Military Tasks
			28	South African military (restricted group)	28			69.3	1.723	0.115	61.3305	7.9695	23.3433	1.019												https://www.ingentaconnect.com/content/asma/asem/2013/00000084/00000002/art00003
68	Rojas-Valverde	2021	30	Amateur trail runners (35.3-km run)	30		39.5	71.26	1.7165				24.1857	1.02									N/A	Refractometer (Palm Abbe; Misco)		https://www.mdpi.com/1660-4601/18/19/10217	Outpatient Assessment of Mechanical Load, Heat Strain and Dehydration as Causes of Transitional Acute Kidney Injury in Endurance Trail Runners
69	Pereira	2017	14	Runners (half-marathon road race)	14		29	71		0.12	62.48	8.52		1.019									Skinfolds (Lange; Beta Technology)	Refractometer (Uridens; Inlab)		https://pubmed.ncbi.nlm.nih.gov/28085125/	Evaluation of hydration status by urine, body mass variation and plasma parameters during an official half-marathon
70	Bates	2001	31	Loggers	31		34	89	1.78				28.0899	1.022									N/A	Refractometer (Atago)		https://www.tandfonline.com/doi/abs/10.1080/14942119.2001.10702443	Fluid Intake and Hydration Status of Forest Workers -- A Preliminary Investigation
71	Armstrong	2010	59	Active men	59		22	75.1	1.78				23.9	1.0192									N/A	Refractometer (A 300CL; Atago)	24-h USG, average over 5 collections over 12 days	https://journals.humankinetics.com/view/journals/ijsnem/20/2/article-p145.xml	Human Hydration Indices: Acute and Longitudinal Reference Values
72	Trabelsi	2012	9	Bodybuilders (Ramadan fasters)	9		24	79.9	1.75	0.15	68.2	11.985	26.0898	1.02									Skinfolds (Harpenden; Harpenden)	Refractometer (Atago)		https://journals.humankinetics.com/view/journals/ijsnem/22/4/article-p267.xml	Effect of Resistance Training During Ramadan on Body Composition and Markers of Renal Function, Metabolism, Inflammation, and Immunity in Recreational Bodybuilders
			7	Bodybuilders (Ramadan non-fasters)	7		26	81.5	1.77	0.14	70.5	11.41	26.0142	1.022												https://journals.humankinetics.com/view/journals/ijsnem/22/4/article-p267.xml
73	Wardenaar	2022	5	D1 American football (likely Arizona State U.)	5		19	111	1.87				31.7424	1.0173									N/A	Refractometer (PEN-refractometer; Atago)	Pre-practice average USG across 3 conditions	https://journals.sagepub.com/doi/full/10.1177/17479541221089748	The impact of different playing surfaces on physiological parameters in collegiate DI American football athletes
74	Ratamess	2013	7	D3 starting wrestlers	7		19.9	77.2	1.738	0.113	67.6	9.6	25	1.0235									Skinfolds (not specified)	Refractometer (PAL 10-S; Atago)	USG estimated from graphs; prior pre-season values	https://link.springer.com/article/10.1007/s00421-012-2520-8	Effects of a competitive wrestling season on body composition, endocrine markers, and anaerobic exercise performance in NCAA collegiate wrestlers
			11	D3 non-starting wrestlers	11		19.4	75.5	1.753	0.113	66.8	8.7	24.4	1.023											USG estimated from graphs; prior pre-season values	https://link.springer.com/article/10.1007/s00421-012-2520-8
75	Love	2018	33	Elite rugby union	33		24	103.7	1.87				29.6548	1.024									N/A	Refractometer (Uricon; Atago)		https://www.tandfonline.com/doi/abs/10.1080/17461391.2017.1418910	Measured and perceived indices of fluid balance in professional athletes. The use and impact of hydration assessment strategies
76	Bigg	2020	24	Varsity ice hockey		24									19.6	68.5	1.675				24.4152	1.017	N/A	Refractometer (Atago)	USG prior to high-intensity practice (because it had the full sample)	https://pubmed.ncbi.nlm.nih.gov/31714456/	Sweat Loss and Fluid Intake of Female Varsity Ice Hockey Players During On-Ice Practices and Games
77	Duffield	2012	11	Amateur rugby	11		20.3	83.5	1.788				26.1187	1.02									N/A	Refractometer (Pocket Refractometer; Atago)		https://www.sciencedirect.com/science/article/abs/pii/S1440244011001897	Post-match changes in neuromuscular function and the relationship to match demands in amateur rugby league matches
78	Prentice	2014	19	Club rugby	19		20.8	88.5	1.82				26.7178	1.023									N/A	Refractometer (Atago)		https://www.jsams.org/article/S1440-2440(14)00078-4/fulltext	Effects of heavy episodic drinking on physical performance in club level rugby union players
79	Yeargin	2006	11	D1 American football (U. of Connecticut)	11		20	115.36	1.88	0.159	97.0178	18.3422	32.8	1.02									Skinfolds (Holtain)	Refractometer (URC-NE; Atago)	Pre-practice USG average across 10 practices	https://pubmed.ncbi.nlm.nih.gov/16937956/	Heat acclimatization and hydration status of American football players during initial summer workouts
80	Kurdak	2010	22	Soccer	22		20	68	1.76				21.9525	1.012									N/A	Refractometer (Atago)	USG from abstract	https://onlinelibrary.wiley.com/doi/full/10.1111/j.1600-0838.2010.01218.x	Hydration and sweating responses to hot-weather football competition
81	Kamińska	2020	12	Handball		12									21	63.2	1.7				21.8685	1.016	N/A	Benchtop analyzer URYXXON® Relax (Macherey-Nagel)	USG over 2 years from indoor sample	https://www.mdpi.com/1660-4601/17/14/5046	Effect of Simulated Matches on Post-Exercise Biochemical Parameters in Women’s Indoor and Beach Handball
82	Tian	2011	18	Pencak silat	18		20.9	69.8						1.0205									N/A	Refractometer (UG-1; Atago)	USG during non-fasting period, average of 0900 and 1600 h samples	https://www.ncbi.nlm.nih.gov/pmc/articles/PMC3289210/	Effects of Fasting During Ramadan Month on Cognitive Function in Muslim Athletes
83	Umaña-Alvarado	2005	11	Runners and triathletes	11		30.18	68.28						1.01905									N/A	Urinometer (Squibb; WARE)	Average USG between 2 conditions	https://eds.p.ebscohost.com/abstract?site=eds&scope=site&jrnl=15982939&AN=19653614&h=cjtA2WQvFB9yH6%2fgf3AHbE9R1WPhe%2fF0zWXiF03A5pOokElBIUA5fbn4%2bclQ7yNsIhSErUPn8R9kHwY1mkXdYg%3d%3d&crl=c&resultLocal=ErrCrlNoResults&resultNs=Ehost&crlhashurl=login.aspx%3fdirect%3dtrue%26profile%3dehost%26scope%3dsite%26authtype%3dcrawler%26jrnl%3d15982939%26AN%3d19653614	Consumption of an 'Energy Drink' does not Improve Aerobic Performance in Male Athletes.
84	Castillo	2016	8	Recreational soccer	8		24.25	73.51	1.7668				23.549	1.0225									N/A	Reagent strips (not specified)	Average USG between 3 trials	https://www.eujsm.eu/index.php/EUJSM/article/view/139	The comparison of the effects of water, sports drink, and glucose polymer drink on hydration and physical performance amongst soccer athletes
85	Klimešová	2019	62	Czech elite deaf athletes	62		25.8			0.154			23.8	1.021									Bioelectrical impedance analysis (BC-418 MA; Tanita)	Refractometer (SUR-NE; Atago)		https://gymnica.upol.cz/artkey/gym-201904-0006_hydration_status_and_the_differences_between_perceived_beverage_consumption_and_objective_hydration_status_indi.php	Hydration status and the differences between perceived beverage consumption and objective hydration status indicator in the Czech elite deaf athletes
86	Yasuda	2012	9	Collegiate basketball		9									20.1	59.4	1.657	0.218	46.4508	12.9492	21.6342	1.0225	Not specified	Refractometer (Master-URC/Jα; not specified)	Average USG from 2 menstrual phases estimated from figure 2	https://core.ac.uk/download/pdf/51419812.pdf	Evaluation of Menstrual Cycle Phase in Hydration Status Based on Urine Specific Gravity Following Basketball Training
87	Meyer	2012	15	Triathletes (2010 Ironman Switzerland in Zurich)	15		40.1	71.3	1.75	0.079	65.6673	5.6327	23	1.013									Skinfolds (not specified)	Benchtop analyzer (Clinitek Atlas® Automated Urine Chemistry Analyzer; Siemens Healthcare Diagnostics)	% fat estimated from fat mass (kg) and mass	https://link.springer.com/article/10.1186/1550-2783-9-40	Ad libitum fluid intake leads to no leg swelling in male Ironman triathletes – an observational field study
88	Rose	2008	18	Amateur mountain bikers (2006 Sani2C MTB Race, KwaZulu-Natal, South Africa)	18		40	81.8	1.82	0.181	66.9942	14.8058	24.6951	1.018									Skinfolds (not specified)	Test strip (Beyer)	Pre stage 1 USG	https://bjsm.bmj.com/content/44/6/430.short	Ad libitum adjustments to fluid intake during cool environmental conditions maintain hydration status during a 3-day mountain bike race
89	Geesmann	2014	14	Cyclists (2011 Paris-Brest-Paris 1230-km bike race)	14		43.6	74.1	1.801				22.845	1.022									Skinfolds (Baty International)	Density meter (DMA 38; Anton Paar)	Pre-event USG	https://journals.humankinetics.com/view/journals/ijsnem/24/5/article-p497.xml	Energy Balance, Macronutrient Intake, and Hydration Status During a 1,230 km Ultra-Endurance Bike Marathon
90	Singh	2013	20	3-day trail run (Three Cranes Challenge trail run, South Africa)	6	14	39.8	80.75	1.783	0.1957	64.9472	15.8028	25.42	1.0217	39	59.44	1.664	0.2255	46.0363	13.4037	21.7	1.0168	Skinfolds (not specified)	Test strip (Beyer)	Date averaged from individual data, pre-stage 1 for USG	https://journals.lww.com/cjsportsmed/FullText/2013/09000/Markers_of_Hydration_Status_in_a_3_Day_Trail.6.aspx	Markers of Hydration Status in a 3-Day Trail Running Event
91	DeMartini-Nolan	2018	14	D1 American football lineman (BCS conference team in the Southeast US)	14		20	129	1.92				35.19	1.022									N/A	Refractometer (A300CL; Spartan)		https://pubmed.ncbi.nlm.nih.gov/29210954/	Examining the Influence of Exercise Intensity and Hydration on Gastrointestinal Temperature in Collegiate Football Players
			15	D1 American football non-lineman (BCS conference team in the Southeast US)	15		21	92	1.83				27.59	1.02												https://pubmed.ncbi.nlm.nih.gov/29210954/
92	Fan	2022	325	Chinese basketball athletes	165	160	28						22.2	1.018	27						20.1	1.0145	N/A	Refractometer (not specified)	USG values from average of summer and winter phases	https://pubmed.ncbi.nlm.nih.gov/36263568/	Evaluation and education of hydration and sodium status in a cool environment among Chinese athletes
93	Brancaccio	2012	44	Swimming or running (group A)	44		34.7	79.6	1.785				24.6	1.02									N/A	Refractometer (Atago)	USG from control test	https://jissn.biomedcentral.com/articles/10.1186/1550-2783-9-35	Supplementation of Acqua Lete® (Bicarbonate Calcic Mineral Water) improves hydration status in athletes after short term anaerobic exercise
			44	Swimming or running (group B)	44		33.7	79.6	1.746				25.7	1.018											USG from control test	https://jissn.biomedcentral.com/articles/10.1186/1550-2783-9-35
94	Coelho	2007	14	Amateur handball	14		23	77.1		0.223	59.9067	17.1933		1.02									Bioelectrical impedance analysis (G-TECH/FWMETTER-GLICOMED)	Refractometer (URIDENS)	% fat estimated from weight and fat mass (kg)	https://eds.p.ebscohost.com/abstract?site=eds&scope=site&jrnl=15199088&AN=35447183&h=hvMf82YZ2KcvFF9f8jjbM606G2%2bro6SezILU0BKGCooDz7559U%2bYhrRsLwey579SiUeDpO%2fhmcsHDeQL%2flt4pA%3d%3d&crl=c&resultLocal=ErrCrlNoResults&resultNs=Ehost&crlhashurl=login.aspx%3fdirect%3dtrue%26profile%3dehost%26scope%3dsite%26authtype%3dcrawler%26jrnl%3d15199088%26AN%3d35447183	Effects of a handball match on the hydration status of amateur athletes.
95	Warren	2018	23	Collegiate wrestlers (likely Oklahoma State U.)	23		20.09	78.73	1.7449				25.8583	1.027									N/A	Refractometer (300CL; Atago)	Average USG from refractometer readings from 3 investigators across 3 timepoints	https://www.sportscienceresearch.com/IJSEHR_201822_01.pdf	Reliability of three urinalysis methods used in the assessment of hydration
96	Thompson	2021	17	Physically active women (natural menstrual cycle)		17									26.4	60.33	1.65	0.273	43.8599	16.4701	22.1	1.0117	Skinfolds (Harpenden; British Indicators)	Refractometer (Atago)	Skinfolds used for % body fat; USG, mass, and body comp were averages across menstrual phases	https://link.springer.com/article/10.1007/s00421-021-04771-9	The acute effect of the menstrual cycle and oral contraceptive cycle on measures of body composition
			30	Physically active women (oral contraceptive cycle)		30									22.4	63.47	1.653	0.2877	45.2097	18.2603	23.2	1.0141			Skinfolds used for % body fat; USG, mass, and body comp were averages across menstrual phases	https://link.springer.com/article/10.1007/s00421-021-04771-9
97	Al-Jaser	2006	9	Kuwaiti soccer players	9		24	68.2	1.734	0.123	59.8114	8.3886	22.6823	1.019									Bioelectrical impedance analysis (Model 310e; Biodynamics)	Not specified		https://pubmed.ncbi.nlm.nih.gov/16823359/	Fluid loss and body composition of elite Kuwaiti soccer players during a soccer match
98	De Bry	2020	21	Belgian special forces	21		27.2	80.1	1.807	0.112	71	9	24.5311	1.0225									Bioelectrical impedance analysis (BF508; Omron)	Refractometer (PAL-USG-10S; Atago)		https://academic.oup.com/milmed/article/185/7-8/e1175/5824380	Dietary Intake, Hydration Status, and Body Composition of Three Belgian Military Groups
			22	Belgian infantryman	22		28.1	81.8	1.785	0.188	66.1	15.6	25.673	1.0137												https://academic.oup.com/milmed/article/185/7-8/e1175/5824380
			42	Belgian recruits	42		24.8	83.1	1.801	0.194	66.6	16.5	25.6197	1.0173												https://academic.oup.com/milmed/article/185/7-8/e1175/5824380
99	Devlin	2017	18	Elite Australian soccer players	18		25	69.14	1.805	0.135	59	9.2	21.2214	1.0178									DEXA (Discovery W; Hologic)	Refractometer (UG-1; Atago)	DEXA total mass used instead of mass from scale; USG average over 4 periods of the season	https://journals.lww.com/nsca-jscr/FullText/2017/12000/Seasonal_Changes_in_Soccer_Players__Body.10.aspx	Seasonal Changes in Soccer Players' Body Composition and Dietary Intake Practices
100	Dixon	2006	21	Recreationally active college men	21		19.7	74.8	1.75	0.1177	65.996	8.80396	24.2	1.023									Bioelectrical impedance analysis (TBF-300A; Tanita)	Refractometer (A300CL; Atago)	USG average between H2O and CHOE conditions (baseline); body fat averaged between 3 conditions	https://www.nature.com/articles/1602282	The effect of acute fluid consumption on measures of impedance and percent body fat using leg-to-leg bioelectrical impedance analysis
101	Kazemipoor	2013	29	Aerobically trained overweight/obese (placebo)		29										71.96		0.3382	47.6231	24.3369	28.34	1.017	Bioelectrical impedance analysis (Model BG63; Beurer)	Not specified	Mass and BMI taken from Table 2; age and height unclear because dropouts were also included in table 1	https://www.hindawi.com/journals/ecam/2013/928582/	Antiobesity Effect of Caraway Extract on Overweight and Obese Women: A Randomized, Triple-Blind, Placebo-Controlled Clinical Trial
			31	Aerobically trained overweight/obese (caraway extract)		31										76.86		0.3543	49.6285	27.2315	30.69	1.021			Mass and BMI taken from Table 2; age and height unclear because dropouts were also included in table 1	https://www.hindawi.com/journals/ecam/2013/928582/
102	Nana	2012	28	Trained cyclists	14	14	27.4	75.4	1.801	0.1087	67.1	8.2	23.2458	1.0204	25.6	64.6	1.696	0.2028	51.5	13.1	22.4585	1.0163	DEXA (Lunar Prodigy; GE Healthcare)	Refractometer (UG-1; Atago)	FFM was the sum of DEXA lean mass and bone mass; % body fat calculated from total mass and fat mass	https://pubmed.ncbi.nlm.nih.gov/22895377/	Effects of exercise sessions on DEXA measurements of body composition in active people
			27	Strength-trained	27		30.2	80.6	1.786	0.1588	67.8	12.8	25.2681	1.0223											FFM was the sum of DEXA lean mass and bone mass; % body fat calculated from total mass and fat mass	https://pubmed.ncbi.nlm.nih.gov/22895377/
103	Bongiovanni	2022	22	Italian professional soccer (Serie A team, 2020–2021)	22		26.4	81.85	1.843	0.1196	72.03	9.83	24	1.0195									DEXA (Lunar Prodigy; General Electric)	Refractometer (Atago)	Body composition data (average of 2 timepoints) from DEXA; USG average from 2 timepoints of season	https://www.mdpi.com/2254-9625/12/8/64	Regional Lean Soft Tissue and Intracellular Water Are Associated with Changes in Lower-Body Neuromuscular Performance: A Pilot Study in Elite Soccer Players
104	Wilson	2020	13	Resistance-trained (keto diet)	13		23.5	80		0.225	62	18		1.023									DEXA (Hologic)	Not specified	Pre-intervention values used; fat mass and lean mass estimated from graphs	https://pubmed.ncbi.nlm.nih.gov/28399015/	Effects of Ketogenic Dieting on Body Composition, Strength, Power, and Hormonal Profiles in Resistance Training Men
			12	Resistance-trained (western diet)	12		21.3	78.3		0.209	61.9	16.4		1.02											Pre-intervention values used; fat mass and lean mass estimated from graphs	https://pubmed.ncbi.nlm.nih.gov/28399015/
105	Kerr	2017	32	Resistance-trained	32		31	91.5	1.825	0.161	76.8	14.7	27	1.02									DEXA (Lunar DPX; GE Healthcare); bioelectrical impedance analysis (SFB7; ImpediMed); air displacement plethysmography (BOD POD; Life Measurement Instruments); skinfolds (Harpenden; Baty International); 3-compartment model using air displacement plethysmography and bioelectrical impedance analysis; 4-compartment model using air displacement plethysmography, bioelectrical impedance analysis, and DE…	Refractometer (UG-Alpha; Atago)	Fat mass and lean mass averaged across 6 different methods	https://pubmed.ncbi.nlm.nih.gov/28382898/	Impact of food and fluid intake on technical and biological measurement error in body composition assessment methods in athletes
106	Ma	2020	7	Runners	7		18.7	60.4	1.718	0.125	52.85	7.55	20.464	1.023									Bioelectrical impedance analysis (720; InBody)	Not specified	Body fat estimated from graphs; USG average of pre-race at 3 timepoints across 2 conditions	https://www.mdpi.com/2227-9059/8/3/51	Effects of an 8-Week Protein Supplementation Regimen with Hyperimmunized Cow Milk on Exercise-Induced Organ Damage and Inflammation in Male Runners: A Randomized, Placebo Controlled, Cross-Over Study
107	Ayar	2023	8	Turkish Greco–Roman (experimental)	8		22.1	84.9	1.756	0.14	72.2	12.7	27.3	1.016									Skinfolds (Holtain)	Refractometer (Pen Wrestling; Atago)	Pre-intervention USG	https://link.springer.com/article/10.1007/s11332-023-01059-7	The effect of a nutrition program for weight loss during the pre-competition period on the body composition, hydration, and mood profile of elite Greco–Roman wrestlers
			8	Turkish Greco–Roman (control)	8		21.63	84.9	1.775	0.136	72.4	12.5	26.7	1.018												https://link.springer.com/article/10.1007/s11332-023-01059-7
108	Roti	2006	59	Active college-aged males	59		21.6	75.4	1.779	0.111	67.0306	8.3694	23.8243	1.016									Skinfolds (not specified)	Refractometer (A 300CL; Atago)		https://pubmed.ncbi.nlm.nih.gov/16491580/	Thermoregulatory responses to exercise in the heat: chronic caffeine intake has no effect
109	Buford	2006	12	D1 wrestlers (Oklahoma State U.)	12		20.75	77.7	1.7759				24.6368	1.023									N/A	Refractometer (300CL; Atago)	Mass and USG averaged between mid- and post-season	https://pubmed.ncbi.nlm.nih.gov/16937983/	The effect of a competitive wrestling season on body weight, hydration, and muscular performance in collegiate wrestlers
110	Koury	2016	87	Brazilian army cadets	87		20	72.5		0.106	64.7	7.7		1.03									Skinfolds (Lange)	Refractometer (LF)	USG 12 h before training march	https://journals.lww.com/nsca-jscr/fulltext/2016/02000/aerobic_conditioning_might_protect_against_liver.21.aspx	Aerobic Conditioning Might Protect Against Liver and Muscle Injury Caused by Short-Term Military Training
111	Tinsley	2019	31	Resistance-trained females		31									22	63.4	1.659	0.29	45	18.4	22.8	1.0215	DEXA (Lunar Prodigy; General Electric)	Refractometer (PA201X-093; Misco)	USG average of baseline and final; mass, lean mass (soft lean mass + bone), and fat mass average of baseline and final from DEXA	https://jissn.biomedcentral.com/articles/10.1186/s12970-019-0325-4	Changes in total and segmental bioelectrical resistance are correlated with whole-body and segmental changes in lean soft tissue following a resistance training intervention
112	Silva	2014	63	Portuguese basketball, handball, and volleyball	40	23	20.4	83.85	1.912	0.152	70.5	12.7	22.9	1.0215	20.25	65.4	1.739	0.254	48.25	16.65	21.55	1.019	DEXA (Explorer-W; Hologic)	Refractometer (Urisys 1100 Urine Analyzer; Roche)	Average USG from beginning and competitive seasons	https://europepmc.org/article/med/25009970	Increases in intracellular water explain strength and power improvements over a season.
113	Ceylan	2022	9	International-level Judo	9		19	71.4	1.721	0.128	61.5	9.1392	24	1.0135									Bioelectrical impedance analysis (BC-545; Tanita)	Refractometer (PAL-10S; Atago)	Average USG values from two conditions (pre)	https://www.mdpi.com/2079-7737/11/6/872	Acute Dehydration Impairs Performance and Physiological Responses in Highly Trained Judo Athletes
114	Roth	2019	6	D1 wrestlers (Central Michigan U.)	6		20	82.3	1.77	0.13	71.601	10.699	26.2696	1.0218									Skinfolds (Lange; Beta Technology)	Refractometer (Atago)	Average USG across 6 timepoints	https://journals.lww.com/nsca-jscr/fulltext/2019/08000/Profiling_Inflammatory_Markers_During_the.13.aspx	Profiling Inflammatory Markers During the Competitive Season and Post Season in Collegiate Wrestlers
115	Kerksick	2009	12	Resistance-trained (creatine monohydrate)	12		22.2	75.8	1.77	0.154	63.5	12.3	24.1948	1.015									DEXA (QDR-4500W; Hologic)	Reagent strips (Chem-Strip; Roche Diagnostics)	USG from day 0	https://journals.lww.com/nsca-jscr/Fulltext/2009/12000/The_Effects_of_Creatine_Monohydrate.00035.aspx	The Effects of Creatine Monohydrate Supplementation With and Without D-Pinitol on Resistance Training Adaptations
			12	Resistance-trained (creatine monohydrate + D-pinitol)	12		21.8	69.7	1.8	0.125	61	8.7	21.5123	1.015											USG from day 0	https://journals.lww.com/nsca-jscr/Fulltext/2009/12000/The_Effects_of_Creatine_Monohydrate.00035.aspx
116	Mieras	2014	12	Recreationally trained cyclists	12		37	82.1	1.78	0.151	69.7029	12.3971	25.9121	1.014									Hydrostatic weighing (Exertech)	Refractometer (Atago)	USG average between two conditions	https://journals.lww.com/nsca-jscr/FullText/2014/08000/Physiological_and_Psychological_Responses_to.29.as	Physiological and Psychological Responses to Outdoor vs. Laboratory Cycling
117	Heesch	2015	10	Recreationally trained runners	10		32	76	1.77	0.144	65.056	10.944	24.2587	1.0155									Hydrostatic weighing (Exertech)	Refractometer (Atago)	USG average between two conditions	https://journals.lww.com/nsca-jscr/FullText/2015/02000/Running_Performance,_Pace_Strategy,_and.7.aspx	Running Performance, Pace Strategy, and Thermoregulation Differ Between a Treadmill and Indoor Track
118	Dolan	2013	9	Fully licensed jockeys	9		24	58.2	1.68	0.0903	52.9445	5.25546	20.74	1.019									Skinfolds (not specified)	Refractometer (TS400; Leica Microsystems)		https://pubmed.ncbi.nlm.nih.gov/23436623/	The impact of making weight on physiological and cognitive processes in elite jockeys
119	Rosene	2004	20	Adults undergoing exercise testing before and after creatine supplementation	10	10	23.8	70.9	1.729	0.093	64.3063	6.5937	23.7168	1.02	21.1	62.4	1.613	0.2235	48.4536	13.9464	23.9837	1.03	Skinfolds (not specified)	Refractometer (A300CL; Atago)	Non-creatine supplemented values for USG	https://www.ncbi.nlm.nih.gov/pmc/articles/PMC385262/	A Comparison of Thermoregulation With Creatine Supplementation Between the Sexes in a Thermoneutral Environment
120	Ceylan	2022	9	Trained judo (control)	9		19.1	77.5	1.767	0.106	65.6	8.215	24.78	1.019									Bioelectrical impedance analysis (BC-545; Tanita)	Refractometer (PAL-10S; Atago)	USG measurement 1; fat mass calculated from % body fat and mass	https://www.mdpi.com/2079-7737/11/4/500	Effect of Rapid Weight Loss on Hydration Status and Performance in Elite Judo Athletes
			9	Trained judo (rapid weight loss)	9		19.8	71.2	1.721	0.084	61.5	5.9808	23.99	1.014											USG measurement 1; fat mass calculated from % body fat and mass	https://www.mdpi.com/2079-7737/11/4/500
121	Matias	2019	36	Basketball, handball, swimming, and volleyball	17	19	21.3	82.7	1.866	0.136	68.8	16.5	23.7	1.021	22.8	66.3	1.723	0.174	48.1	26.4	22.3	1.019	Air displacement plethysmography (BOD POD; Cosmed)	Refractometer (Urisys 1100; Roche Diagnostics)		https://www.sciencedirect.com/science/article/abs/pii/S0765159718303526	Total body water and water compartments assessment in athletes: Validity of multi-frequency bioelectrical impedance
122	Ensign	1999	12	Navy Seals (creatine)	12		29.7	78.2	1.76	0.128	68.4	9.8	25.2454	1.022									Bioelectrical impedance analysis (XITRON)	Refractometer (not specified)	USG control value; fat mass calculated as difference between total mass and FFM	https://apps.dtic.mil/sti/citations/ADA387182	The Effects of Creatine Supplementation on Short-Term Exercise Performance of U.S. Navy Seals
			12	Navy Seals (control)	12		33.8	78.9	1.78	0.186	64.1	14.8	24.9022	1.016											USG control value; fat mass calculated as difference between total mass and FFM	https://apps.dtic.mil/sti/citations/ADA387182
123	Rüst	2012	65	Cyclists (2008-1010 Swiss Cycling Marathon)	65		41.7	77.6	1.8	0.116	68.6	9	23.6	1.013									Skinfolds (GPM-Hautfaltenmessgerät; Siber & Hegner)	Benchtop analyzer (Clinitek Atlas® Automated Urine Chemistry Analyzer; Siemens Healthcare Diagnostics)	Lean mass and % fat mass calculated from fat mass (kg) and total mass	https://link.springer.com/article/10.1007/s00421-011-2024-y	No case of exercise-associated hyponatraemia in top male ultra-endurance cyclists: the ‘Swiss Cycling Marathon’
124	de Landa	2017	9	Spanish artistic gymnasts	9		18.13	60.04	1.68				21.2727	1.0195									N/A	Reagent strips (Combur 10 Test M) with benchtop analyzer (URISYS 1800)	Pre-training USG averaged between 2 conditions	http://archivosdemedicinadeldeporte.com/articulos/upload/or01_landa-ingles.pdf	Analysis of hydration patterns of elite gymnasts. Intervention to improve performance
125	Kalman	2012	12	Exercise-trained	12		26.6	77.2	1.754				25.1	1.0218									N/A	Reagent strips (not specified)	Pre-dehydrating exercise USG averaged from 4 conditions	https://jissn.biomedcentral.com/articles/10.1186/1550-2783-9-1#Tab6	Comparison of coconut water and a carbohydrate-electrolyte sport drink on measures of hydration and physical performance in exercise-trained men
126	Timpmann	2012	16	Trained wrestlers	16		22.5	81.4	1.794	0.088	74.2368	7.1632	25.2918	1.0214									Skinfolds (not specified)	Refractometer (PDX-CL; VEE GEE Scientific, Inc.)	USG averaged across 3 days during control phase	https://pubmed.ncbi.nlm.nih.gov/22871128/	Dietary sodium citrate supplementation enhances rehydration and recovery from rapid body mass loss in trained wrestlers
127	Aedma	2015	10	Amateur level Brazilian Jiu Jitsu and submission wrestling (placebo)	10			82.64						1.022									DEXA (Lunar DPX IQ; Lunar Corp)	Refractometer (PDX-CL; VEE GEE Scientific, Inc.)	Pre-exercise USG and body mass before supplementation (trial 1)	https://www.tandfonline.com/doi/full/10.1186/s12970-015-0107-6	Short-term creatine supplementation has no impact on upper-body anaerobic power in trained wrestlers
			10	Amateur level Brazilian Jiu Jitsu and submission wrestling (creatine)	10			82.73						1.0167											Pre-exercise USG and body mass before supplementation (trial 1)	https://www.tandfonline.com/doi/full/10.1186/s12970-015-0107-6
128	Wilson	2014	9	Resistance-trained (placebo)	9			85.4	1.809	0.194	68.6	16.6	26.0964	1.0205									DEXA (Lunar Prodigy)	Not specified	Masses averaged across 4 timepoint; % body fat calculated from total mass and fat mass; USG (supplemental Table S6) averaged from pre and post intervention	https://link.springer.com/article/10.1007/s00421-014-2854-5	The effects of 12 weeks of beta-hydroxy-beta-methylbutyrate free acid supplementation on muscle mass, strength, and power in resistance-trained individuals: a randomized, double-blind, placebo-controlled study
			11	Resistance-trained (HMB)	11			86.1	1.79	0.175	71	15.1	26.8718	1.0245											Masses averaged across 4 timepoint; % body fat calculated from total mass and fat mass; USG (supplemental Table S6) averaged from pre and post intervention	https://link.springer.com/article/10.1007/s00421-014-2854-5
129	Armstrong	2008	10	Runners	10		20	70.6	1.77	0.062	66.2228	4.3772	22.535	1.02									Skinfolds (not specified)	Not specified		https://journals.lww.com/nsca-jscr/fulltext/2008/05000/influence_of_betaine_consumption_on_strenuous.29.aspx?casa_token=TwN5lRK8eh0AAAAA:QjischE7f-RkfZ0o56HvN1IkaXoxS8JMFou4G6iQojS2lt2mFk62PmFvL9PGbuG-AarJCcBu_9_zau9oC0f0KOo1	Influence of Betaine Consumption on Strenuous Running and Sprinting in a Hot Environment
130	Savoie	2015	17	Recreationally trained	17		21	79	1.82	0.15	64	11.85	24	1.0157									DEXA (Lunar Prodigy; GE Healthcare)	Refractometer (PAL-10S; Atago)		https://cdnsciencepub.com/doi/full/10.1139/apnm-2014-0243?casa_token=-QNyrYNdIk4AAAAA:cSFIJCroSaqlWqeWzZh5fMDJsADp3Kt9AFx1BSXK_S6b6l7amUFeuLLbppPFuTswe6vEFmeplYTVxoY	Sodium-induced hyperhydration decreases urine output and improves fluid balance compared with glycerol- and water-induced hyperhydration
131	Bardis	2013	10	Cyclists	10		28	73.05	1.82	0.23	56.2485	16.8015	22.0535	1.0155									DEXA (DPX; Lunar)	Refractometer (SUR-NE; Atago)	USG and body mass averaged from baseline measures across 2 conditions	https://www.ncbi.nlm.nih.gov/pmc/articles/PMC3867084/	Mild Dehydration and Cycling Performance During 5-Kilometer Hill Climbing
132	Soria	2011	27	Triathletes and road cyclists	27		33.8	74.7	1.791	0.15	63.5	11.2	23.3	1.014									DEXA (Lunar Prodigy Primo; General Electric)	Benchtop analyzer (Urisys 1800; Roche Diagnostics)	FFM from combined LBM and BMC	https://www.jle.com/en/revues/mrh/e-docs/submaximal_exercise_intensities_do_not_provoke_variations_in_plasma_magnesium_concentration_in_well_trained_euhydrated_enduranc_289069/article.phtml	Submaximal exercise intensities do not provoke variations in plasma magnesium concentration in well-trained euhydrated endurance athletes with no magnesium deficiency
133	Gonçalves	2015	32	Portuguese national judo	32		23.2	73.4	1.744	0.121	63.9	8.8814	24.1325	1.023									DEXA (Explorer-W; Hologic)	Handheld analyzer (Urisys 1100; Roche Diagnostics)		https://shapeamerica.tandfonline.com/doi/abs/10.1080/02640414.2014.953981?journalCode=rjsp20#.ZFHFqs4pBPY	Assessment of total body water and its compartments in elite judo athletes: comparison of bioelectrical impedance spectroscopy with dilution techniques
134	Schleh	2018	10	Aerobically fit	10		22.5	82.2	1.82	0.14	70.692	11.508	24.8158	1.0205									Hydrostatic weighing (Exertech)	Not specified	USG averaged between two conditions	https://www.sciencedirect.com/science/article/abs/pii/S108060321830005X	Comparison of Sports Drink Versus Oral Rehydration Solution During Exercise in the Heat
135	Hailes	2011	15	Recreationally trained (aerobic)	15		25	77.3	1.8	0.14	66.478	10.822	23.858	1.0155									Hydrostatic weighing (Exertech)	Refractometer (PAL-105; Atago)	USG and body mass averaged from pre-exercise days 1 and 5	https://www.sciencedirect.com/science/article/abs/pii/S0306456511000465	Human plasma inflammatory response during 5 days of exercise training in the heat
136	Akpotu	2019	30	Pro soccer	30		22.07						22.83	1.02									N/A	Reagent strips (Medi-Test Combi 10 SGL; Macherey-Nagel GmbH and Co.)		https://pubs.sciepub.com/ajssm/7/1/5/index.html	Hydration Status during a Routine Practice Session in a Hot Humid Environment amongst Professional Football Players in Yenagoa, Bayelsa State, Nigeria
			30	Physically active	30		28						23.6	1.01												https://pubs.sciepub.com/ajssm/7/1/5/index.html
			30	Pro soccer		30									24.13						22.51	1.02				https://pubs.sciepub.com/ajssm/7/1/5/index.html
			30	Physically active		30									26.53						22.53	1.01				https://pubs.sciepub.com/ajssm/7/1/5/index.html
137	O'Neill	2021	10	Recreational surfers	10		33.2	81.91	1.7921				25.52	1.0174									N/A	Refractometer (PAL-10S; Atago)		https://www.ncbi.nlm.nih.gov/pmc/articles/PMC9017998/	The Effects of a 2-hour Surfing Session on the Hydration Status of Male Recreational Surfers
138	Martarelli	2009	14	Ultimate frisbee	14		22	67	1.74				22.1297	1.0215									N/A	Refractometer (not specified)	USG averaged between two groups since they had equal sample sizes	https://www.proquest.com/docview/202677499?pq-origsite=gscholar&fromopenview=true	Assessment of body fluid balance and voluntary drinking in ultimate players during a match
139	de Melo-Marins	2018	11	Recreational cyclists	11		30	75.5	1.77	0.117	66.6665	8.8335	24.0991	1.0253									Skinfolds (Scientific Skinfold Caliper; Cescorf)	Not specified	USG and body mass averaged from 3 trials (pre-exercise)	https://www.frontiersin.org/articles/10.3389/fnut.2018.00022/full	Personalized Hydration Strategy Attenuates the Rise in Heart Rate and in Skin Temperature Without Altering Cycling Capacity in the Heat
140	Gigou	2012	6	Highly trained runners and triathletes	6		31	78	1.79	0.11	69.42	8.58	24.3438	1.014									DEXA (Lunar Prodigy; GE Healthcare)	Refractometer (PAL-10S; Atago)	Average USG pre-exercise between 2 conditions	https://www.mdpi.com/2072-6643/4/8/949	Pre-Exercise Hyperhydration-Induced Bodyweight Gain Does Not Alter Prolonged Treadmill Running Time-Trial Performance in Warm Ambient Conditions
141	Iwata	2020	24	Young adults doing cycling in hot environment	12	12	25.2	65.8	1.706	0.175	54	11.8	22.5	1.014	22.4	58.2	1.589	0.284	41.6	16.6	23	1.014	Bioelectrical impedance analysis (270; InBody)	Not specified	Average USG over 2 conditions (pre-exercise)	https://www.sciencedirect.com/science/article/abs/pii/S0306456520305180	Differences between sexes in thermoregulatory responses and exercise time during endurance exercise in a hot environment following pre-cooling with ice slurry ingestion
142	Martínez-Guardado	2020	52	Handball and basketball players	26	26	24.5	84.68	1.752				27.5875	1.02	23.1	66.01	1.682				23.3323	1.015	N/A	Refractometer (Palm Abbe; Misco)	Pre-match USG	https://www.mdpi.com/2411-5142/5/3/45	Intermittent Pneumatic Compression and Cold Water Immersion Effects on Physiological and Perceptual Recovery during Multi-Sports International Championship
143	Reljic	2016	14	Combat athletes who practice rapid body mass loss	14		22.6	76.3	1.76	0.121	66.65	9.2323	24.632	1.0205									Skinfolds (Holtain)	Dipsticks (Multistix 10SG; Siemens HealthCare)	USG, mass, FFM, and % fat from t-1 and t-3 times	https://onlinelibrary.wiley.com/doi/full/10.1111/sms.12485	Rapid body mass loss affects erythropoiesis and hemolysis but does not impair aerobic performance in combat athletes
			14	Combat athletes who don't practice rapid body mass loss	14		23.8	77.9	1.78	0.118	68.45	9.1922	24.5865	1.0215											USG, mass, FFM, and % fat from t-1 and t-3 times	https://onlinelibrary.wiley.com/doi/full/10.1111/sms.12485
144	Stratton	2021	21	Resistance-trained	21		21.9			0.157			23.2	1.022									BIS (SFB7; ImpediMed)	Refractometer (PA201X-093; Misco)	Baseline USG	https://www.nature.com/articles/s41430-020-00811-3#Sec13	Longitudinal agreement of four bioimpedance analyzers for detecting changes in raw bioimpedance during purposeful weight gain with resistance training
145	Harvey	2008	13	Premiership soccer	13		22.6	72.6	1.778				22.9654	1.012									N/A	Reagent strips (Multistix; Bayer)		https://www.sciencedirect.com/science/article/pii/S1440244007001855	The use of body mass changes as a practical measure of dehydration in team sports
146	Knechtle	2010	11	Ultra-runners (2008 100-km Biel Marathon)		11									44.9	61.8	1.67	0.27	45.1	16.7	21.9	1.011	Bioelectrical impedance analysis (InBody 3.0; Biospace)	Benchtop analyzer (Clinitek Atlas Automated Urine Chemistry Analyzer; Siemens Healthcare Diagnostics)	FFM and % fat mass calculated from total mass and fat mass (kg)	https://search.informit.org/doi/abs/10.3316/ielapa.969424262988865	Maintained Total Body Water Content and Serum Sodium Concentrations Despite Body Mass Loss in Female Ultrarunners Drinking Ad Libitum during a 100 Km Race
147	Knechtle	2009	12	Ultra-swimmers (12-h Swim in Zurich)	12		36.8	79.4	1.79				24.6	1.0213									N/A	Reagent strips (Combur10; Roche Diagnostics)		https://www.proquest.com/docview/218519775?fromopenview=true&pq-origsite=gscholar	No Change of Body Mass, Fat Mass, and Skeletal Muscle Mass in Ultraendurance Swimmers After 12 Hours of Swimming
148	Knechtle	2010	16	Triathletes (2007 Ironman Switzerland)		16									36.6	59.8	1.66	0.228	46.1656	13.6344	21.5	1.007	Skinfolds (GPM-Hautfaltenmessgerät; Siber & Hegner)	Reagent strips (Combur10; Roche Diagnostics)		https://www.tandfonline.com/doi/abs/10.1080/15438621003627059	An Ironman Triathlon Does Not Lead to a Change in Body Mass in Female Triathletes
149	Knechtle	2008	10	Ultra-runners (2007 Deutschlandlauf 1,200 km run)	10		43.8	73.8	1.77	0.123	64.7	9.1	23.3	1.013									Bioelectrical impedance analysis (BC-545; Tanita)	Reagent strips (Combur10, Roche Diagnostics)	USG (pre-race) and fat mass estimated from figures; fat mass averaged between two methods; FFM calculated from total mass and fat mass; % fat mass calculated from fat mass and total mass	https://www.ncbi.nlm.nih.gov/pmc/articles/PMC3761892/	A Multi-Stage Ultra-Endurance Run over 1,200 KM Leads to a Continuous Accumulation of Total Body Water
150	Knechtle	2012	11	Ultra-triathletes (2009 World Challenge Deca Iron Triathlon)	11		44	76.3	1.73	0.172	63.2	13.1	25.4	1.022									Bioelectrical impedance analysis (InBody 3.0; Biospace)	Refractometer (NE Uricon)	USG (pre-race) estimated from figure 4; % fat mass calculated from fat mass and total mass	https://journals.sagepub.com/doi/abs/10.1258/smj.2011.011287?journalCode=scma	Effect of a Multistage Ultraendurance Triathlon on Aldosterone, Vasopressin, Extracellular Water and Urine Electrolytes
151	Wagner	2012	36	Ultra-swimmers (2009 and 2010 Marathon Swim Lake Zurich)	25	11	39.7	84.1	1.8	0.188	71.8	12.3	25.8	1.014	40	67.5	1.66	0.307	46.6	20.9	24.3	1.014	Skinfolds (GPM-Hautfaltenmessgerät; Siber & Hegner)	Benchtop analyzer (Clinitek Atlas Automated Urine Chemistry Analyzer; Siemens Healthcare Diagnostics)	FFM calculated from fat mass and total mass	https://link.springer.com/article/10.1007/s00421-011-2070-5	Higher prevalence of exercise-associated hyponatremia in female than in male open-water ultra-endurance swimmers: the ‘Marathon-Swim’ in Lake Zurich
152	Utter	2009	23	D1 college wrestlers (Appalachian State U.)	23		19.6	81	1.75	0.143	69.417	11.583	26.449	1.0197									Skinfolds (Lange; Cambridge Scientific Industries)	Refractometer (NSG Precision Cells Inc.)	USG estimated from figure 3, from 3 conditions	https://www.tandfonline.com/doi/abs/10.1080/15438620903321102	Effects of Rooibos Tea, Bottled Water, and a Carbohydrate Beverage on Blood and Urinary Measures of Hydration After Acute Dehydration
153	Davison	2008	10	Recreationally active	10		20	76.3	1.78				24.0816	1.007									N/A	Refractometer (TS 400; Leica)	USG and body mass (pre-exercise) averaged over 3 conditions	https://www.tandfonline.com/doi/abs/10.1080/15438620802103155	The Effects Of Ingesting a Carbohydrate-Electrolyte Beverage 15 Minutes Prior to High-Intensity Exercise Performance
154	Carlton	2016	7	Fit firefighters	7		34.14	90.96						1.019									N/A	Refractometer (PAL-105; Atago)		https://research.bond.edu.au/en/publications/the-impact-of-suppressing-a-structural-fire-on-firefighter-hydrat	The impact of suppressing a structural fire on firefighter hydration
155	Tonon	2015	7	Handball players (experimental)		7										57.3	1.657				20.8694	1.022	N/A	Refractometer (Master-SUR/Nα; Atago)		https://journals.co.za/doi/abs/10.10520/EJC172424	Changes in renal and hydro-electrolytic parameters induced by the 30-15 Intermittent Fitness Test (IFT) among female division 1 handball players in the Republic of Benin science
			6	Handball players (control)		6										55.8	1.648				20.5456	1.024				https://journals.co.za/doi/abs/10.10520/EJC172424
156	Ormsbee	2016	12	Runners and triathletes		12									29.8	58.2	1.656	0.218	45.5124	12.6876	21.2228	1.013	Air displacement plethysmography (BOD POD; Cosmed)	Refractometer (PAL-10S; Atago)	Morning/pre-race USG	https://pubmed.ncbi.nlm.nih.gov/27329516/	Nighttime feeding likely alters morning metabolism but not exercise performance in female athletes
157	Stevenson	2019	6	D1 golfers (Virginia Tech)		6									20.8	63.3						1.019	N/A	Refractometer (4410; Atago)	Baseline USG	https://www.mdpi.com/2571-8800/2/4/32	Effects of Dehydration on Cognitive and Physical Performance in Female Golfers: A Randomized Crossover Pilot Study
158	McCartney	2018	8	Cyclists and triathletes		8									33.2	61.6						1.0133	N/A	Refractometer (Palette; Atago)	Mass and USG (pre-exercise) average between 4 conditions	https://cdnsciencepub.com/doi/full/10.1139/apnm-2018-0176	Fluid, energy, and nutrient recovery via ad libitum intake of different commercial beverages and food in female athletes
159	Clarke	2021	16	NAIA college soccer		16									20.4	65.3	1.636				24.3976	1.0195	N/A	Refractometer (PEN-Urine S.G.; Atago)	USG average between morning and afternoon daily averages	https://www.scielo.sa.cr/pdf/mhs/v18n1/1659-097X-mhs-18-01-154.pdf	The Hydration Status of Female Collegiate Soccer Players Over Consecutive Training and Match Days
160	Mattausch	2017	10	D1 soccer (state university in Mississippi)		10									20.4	64	1.66				23.2254	1.0178	N/A	Refractometer (serial No DR 303; Index Instruments Ltd.)	Pre-test period USG averaged between morning and afternoon	https://pubmed.ncbi.nlm.nih.gov/28387536/	Case Study: Hydration Intervention Improves Pre-game Hydration Status in Female Collegiate Soccer Players
161	Martín-López	2022	15	Semi-professional volleyball		15									22.3	64.5	1.72				21.9	1.0175	N/A	Refractometer (Master-S28M; Atago)	Average USG between morning and evening	https://www.tandfonline.com/doi/abs/10.1080/07420528.2022.2057322?journalCode=icbi20	Impact of time-of-day and chronotype on neuromuscular performance in semi-professional female volleyball players
